# Supplementary material for: Exploring the Clinical Signatures of Cervical Dysplasia Patients and Their Association With Vaginal Microbiota
Source: Cancer Med. 2024 Dec 6;13(23):e70440. doi: 10.1002/cam4.70440 (PMC11622153; doi:10.1002/cam4.70440)
Supplement: Supplementary file 1 — Table S1. Metadata with the clinical test results for all the sequenced samples. [file CAM4-13-e70440-s002.xlsx]

## Sheet: Sheet1
ID	Age	HPV	HPV16	HPV18	Other subtypes of HPV	CIN	CIN1	CIN2	CIN3	Cervical Cancer	Thinprep cytologic test	pH	Number of sexual partners	Contraceptive method	Fungi or spores	HPV vaccine
		No0， Yes1	No0，Yes1	No0，Yes1	No0， Yes 1	No0， Yes 1	No0， Yes 1	No0， Yes 1	No0， Yes 1	No0， Yes 1				No contraception0，Condom1，IUD2,Female sterilization3，Male sterilizatio 4，contraceptive pill 5，menopause 6	No
1431651	34	0	0	0	0	0	0	0	0	0	NILM	5.4	1	0
2445580	31	0	0	0	0	0	0	0	0	0	NILM	5.2	1	0
2764963	20	0	0	0	0	0	0	0	0	0	NILM	5	1	0
2373135	24	0	0	0	0	0	0	0	0	0	NILM	4.4	1	0
1487115	28	0	0	0	0	0	0	0	0	0	NILM	4.2	1	0
2764753	22	0	0	0	0	0	0	0	0	0	NILM	4.4	1	0
2333787	32	0	0	0	0	0	0	0	0	0	NILM	4.4	1	0
1051202	42	0	0	0	0	0	0	0	0	0	NILM	4.2	1	0
2635040	32	0	0	0	0	0	0	0	0	0	NILM	5.4	1	0
2639566	24	0	0	0	0	0	0	0	0	0	NILM	4.2	1	0
89486	42	0	0	0	0	0	0	0	0	0	NILM	4.6	1	0
2773688	28	0	0	0	0	0	0	0	0	0	NILM	4.2	1	0
2771570	28	0	0	0	0	0	0	0	0	0	NILM	4.4	1	0
2362353	31	0	0	0	0	0	0	0	0	0	NILM	4.4	1	0
2768155	26	0	0	0	0	0	0	0	0	0	NILM	5	1	0
2771293	19	0	0	0	0	0	0	0	0	0	NILM	4.2	1	0
2780103	22	0	0	0	0	0	0	0	0	0	NILM	5.4	1	0
2519402	32	0	0	0	0	0	0	0	0	0	NILM	4.2	1	0
2777313	40	0	0	0	0	0	0	0	0	0	NILM	4.6	1	0
2777473	33	0	0	0	0	0	0	0	0	0	NILM	5.2	1	0
2776550	28	0	0	0	0	0	0	0	0	0	NILM	4.4	1	0
1988168	31	0	0	0	0	0	0	0	0	0	NILM	5.4	1	0
2778531	29	0	0	0	0	0	0	0	0	0	NILM	4.4	1	0
2778325	33	0	0	0	0	0	0	0	0	0	NILM	4.4	1	0
2775333	29	0	0	0	0	0	0	0	0	0	NILM	5	1	0
2774422	36	0	0	0	0	0	0	0	0	0	NILM	5.4	1	0
2774248	25	0	0	0	0	0	0	0	0	0	NILM	4.4	1	0
N1	29	0	0	0	0	0	0	0	0	0	NILM	5.4	1	0
N2	30	0	0	0	0	0	0	0	0	0	NILM	4.6	1	0
N3	28	0	0	0	0	0	0	0	0	0	NILM	4.4	1	0
N4	36	0	0	0	0	0	0	0	0	0	NILM	5.4	1	0
N6	36	0	0	0	0	0	0	0	0	0	NILM	5	1	0
N7	42	0	0	0	0	0	0	0	0	0	NILM	4.4	1	0
2792276	27	0	0	0	0	0	0	0	0	0	NILM	4.4	1	0
2792233	24	0	0	0	0	0	0	0	0	0	NILM	4.2	1	0
2790193	27	0	0	0	0	0	0	0	0	0	NILM	4.6	1	0
1477712	30	0	0	0	0	0	0	0	0	0	NILM	4.2	1	0
2436800	30	0	0	0	0	0	0	0	0	0	NILM	4.4	1	0
2393207	25	0	0	0	0	0	0	0	0	0	NILM	5	1	0
00566641	52	0	0	0	0	0	0	0	0	0	ASCUS	5.4	1	3
02490393	45	0	0	0	0	0	0	0	0	0	ASCUS	N.A.	N.A.	0
02519491	44	0	0	0	0	0	0	0	0	0	NILM	4	N.A.	1
02493254	35	0	0	0	0	0	0	0	0	0	NILM	4.4	N.A.	1
02379450	50	0	0	0	0	0	0	0	0	0	ASCUS	4.2	N.A.	1
0484936	47	0	0	0	0	0	0	0	0	0	ASCUS	4.6	N.A.	1
02555776	40	0	0	0	0	0	0	0	0	0	NILM	4.8	N.A.	2
02572908	60	0	0	0	0	0	0	0	0	0	NILM	5.4	N.A.	N.A.
02578556	54	0	0	0	0	0	0	0	0	0	NILM	5.4	N.A.	N.A.
01973720	47	0	0	0	0	0	0	0	0	0	LSIL	4.6	N.A.	0
02586250	64	0	0	0	0	0	0	0	0	0	LSIL	5.4	N.A.	2
02522164	55	0	0	0	0	1	1	0	0	0	ASCUS	5.4	N.A.	0
02268906	29	0	0	0	0	1	1	0	0	0	ASCUS	4.4	2	0
00244976	39	0	0	0	0	1	1	0	0	0	HSIL	5.4	1	1
02567460	36	0	0	0	0	1	0	1	0	0	HSIL	4.6	1	N.A.
02505214	58	0	0	0	0	1	0	1	0	0	HSIL	4.6	1	0
2222038	54	0	0	0	0	1	0	0	1	0	ASC-H	5.2	1	0
01974235	36	0	0	0	0	1	0	0	1	0	HSIL	4.4	1	3
01489302	39	0	0	0	0	1	0	0	0	1	AGC	4.4	N.A.	1
02510118	50	1	1	1	1	0	0	0	0	0	NILM	4.4	N.A.	0
02631962	18	1	1	1	1	1	0	1	0	0	LSIL	5.4	3	N.A.
01595747	49	1	1	1	0	0	0	0	0	0	NILM	5.4	N.A.	2
02557391	45	1	1	1	0	0	0	0	0	0	NILM	5.4	N.A.	2
01719745	30	1	1	1	0	1	1	0	0	0	NILM	4.6	1	1
02640923	33	1	1	1	0	1	0	0	0	1	ASCUS	5.4	1	0
02472557	40	1	1	0	1	0	0	0	0	0	LSIL	4.6	N.A.	1
0465819	46	1	1	0	1	1	1	0	0	0	ASCUS	4.8	1	0
02571277	24	1	1	0	1	1	1	0	0	0	LSIL	4.2	2	1
01499585	37	1	1	0	1	1	1	0	0	0	ASCUS	4.6	1	1
01591938	41	1	1	0	1	1	1	0	0	0	ASCUS	4.6	1	2
02529413	46	1	1	0	1	1	0	1	0	0	NILM	4	2	0
00730955	36	1	1	0	1	1	0	1	0	0	LSIL	4.6	1	0
02579977	31	1	1	0	1	1	0	1	0	0	ASC-L	5.2	3	1
02578454	40	1	1	0	1	1	0	1	0	0	LSIL	5.4	1	1
02048617	35	1	1	0	1	1	0	1	0	0	LSIL	4.8	2	1
02625156	30	1	1	0	1	1	0	1	0	0	LSIL	4.6	N.A.	1
02738604	31	1	1	0	1	1	0	1	0	0	HSIL	5.4	N.A.	1
00840722	38	1	1	0	1	1	0	1	0	0	NILM	5	1	2
01676593	34	1	1	0	1	1	0	1	0	0	HSIL	4.4	N.A.	2
02529451	27	1	1	0	1	1	0	0	1	0	HSIL	4.8	N.A.	0
02574512	40	1	1	0	1	1	0	0	1	0	HSIL	5.2	2	2
01844386	30	1	1	0	1	1	0	0	1	0	HSIL	5.4	N.A.	0
00965755	30	1	1	0	1	1	0	0	1	0	LSIL	5	N.A.	0
02621804	35	1	1	0	1	1	0	0	1	0	HSIL	5.4	2	0
02611267	21	1	1	0	1	1	0	0	1	0	LSIL	4.6	N.A.	1
0388312	55	1	1	0	1	1	0	0	0	1	ASC-H	5.4	1	4
0476909	48	1	1	0	0	0	0	0	0	0	NILM	4.4	N.A.	N.A.
02482776	31	1	1	0	0	0	0	0	0	0	NILM	5.2	N.A.	1
00922060	29	1	1	0	0	0	0	0	0	0	NILM	5	N.A.	1
00691181	39	1	1	0	0	0	0	0	0	0	NILM	4.2	N.A.	5
00412037	31	1	1	0	0	0	0	0	0	0	LSIL	4.4	N.A.	2
01811463	31	1	1	0	0	0	0	0	0	0	NILM	4.6	1	0
02414111	43	1	1	0	0	0	0	0	0	0	NILM	N.A.	1	N.A.
02586350	64	1	1	0	0	0	0	0	0	0	NILM	5.4	N.A.	0
01937520	25	1	1	0	0	0	0	0	0	0	NILM	4.6	N.A.	1
02512775	37	1	1	0	0	0	0	0	0	0	NILM	5.4	N.A.	0
02396037	44	1	1	0	0	0	0	0	0	0	ASCUS	N.A.	N.A.	1
02516565	57	1	1	0	0	1	1	0	0	0	NILM	5.4	1	2
02514415	45	1	1	0	0	1	1	0	0	0	LSIL	4	1	1
02531289	46	1	1	0	0	1	1	0	0	0	NILM	4.6	1	0
02055845	31	1	1	0	0	1	1	0	0	0	NILM	5	1	0
02561058	50	1	1	0	0	1	1	0	0	0	ASCUS	4.4	1	1
00768811	32	1	1	0	0	1	1	0	0	0	NILM	5.4	N.A.	1
02511722	41	1	1	0	0	1	0	1	0	0	LSIL	5	N.A.	3
02408347	21	1	1	0	0	1	0	1	0	0	NILM	4.6	1	1
02558223	38	1	1	0	0	1	0	1	0	0	ASC-H	4.6	1	0
0498905	36	1	1	0	0	1	0	1	0	0	NILM	4.6	1	2
02621252	50	1	1	0	0	1	0	1	0	0	HSIL	5.4	1	3
02251483	45	1	1	0	0	1	0	1	0	0	ASC-H	5.4	N.A.	1
01092952	45	1	1	0	0	1	0	1	0	0	LSIL	5.4	N.A.	1
01924966	29	1	1	0	0	1	0	1	0	0	ASCUS	4.6	2	1
01044769	28	1	1	0	0	1	0	1	0	0	ASCUS	5.4	1	5
00266718	38	1	1	0	0	1	0	1	0	0	LSIL	4.4	N.A.	0
02612579	41	1	1	0	0	1	0	1	0	0	LSIL	5.4	1	2
01583879	54	1	1	0	0	1	0	1	0	0	HSIL	5.4	N.A.	3
02046716	54	1	1	0	0	1	0	1	0	0	HSIL	5.4	N.A.	3
00387121	30	1	1	0	0	1	0	1	0	0	HSIL	4.6	N.A.	2
02530652	44	1	1	0	0	1	0	0	1	0	ASCUS	4.4	N.A.	1
02366859	27	1	1	0	0	1	0	0	1	0	NILM	4.4	N.A.	1
1803657	55	1	1	0	0	1	0	0	1	0	ASCUS	4.6	1	0
01435104	30	1	1	0	0	1	0	0	1	0	HSIL	5.2	3	1
02547145	45	1	1	0	0	1	0	0	1	0	HSIL	5.4	N.A.	2
02579488	31	1	1	0	0	1	0	0	1	0	NILM	4.8	N.A.	0
02346073	30	1	1	0	0	1	0	0	1	0	ASCUS	5.4	4	2
00979114	36	1	1	0	0	1	0	0	1	0	NILM	4.4	1	0
00693769	47	1	1	0	0	1	0	0	1	0	HSIL	4.4	N.A.	6
01996976	29	1	1	0	0	1	0	0	1	0	HSIL	5.2	1	1
00303681	59	1	1	0	0	1	0	0	1	0	ASC-H	5.4	1	0
02191739	29	1	1	0	0	1	0	0	1	0	HSIL	5.2	1	2
0514246	54	1	1	0	0	1	0	0	1	0	NILM	5.4	N.A.	6
02703998	40	1	1	0	0	1	0	0	1	0	HSIL	5.4	1	1
476815	60	1	1	0	0	1	0	0	0	1	HSIL	N.A.	1	0
00323619	41	1	1	0	0	1	0	0	0	1	HSIL	5.4	2	0
02522750	54	1	1	0	0	1	0	0	0	1	HSIL	5.2	1	0
02030788	39	1	1	0	0	1	0	0	0	1	AGC	5.4	2	0
02517436	50	1	1	0	0	1	0	0	0	1	LSIL	5.4	1	3
02609050	55	1	1	0	0	1	0	0	0	1	HSIL	5.4	1	2
02602616	39	1	1	0	0	1	0	0	0	1	HSIL	5.4	1	2
00705541	65	1	1	0	0	1	0	0	0	1	CC	5.4	1	3
0447858	66	1	1	0	0	1	0	0	0	1	HSIL	5.4	1	6
00515159	33	1	1	0	0	1	0	0	0	1	HSIL	5.2	3	1
2779636	25	1	0	1	1	0	0	0	0	0	NILM	5.4	1	0
477645	35	1	0	1	1	0	0	0	0	0	NILM	4.4	1	N.A.
02149828	53	1	0	1	1	1	1	0	0	0	LSIL	5	1	0
0487206	34	1	0	1	1	1	0	1	0	0	NILM	4.6	1	0
0509857	33	1	0	1	1	1	0	1	0	0	ASCUS	5.1	N.A.	1
02508680	28	1	0	1	0	0	0	0	0	0	NILM	5	N.A.	2
02507750	23	1	0	1	0	0	0	0	0	0	NILM	5.2	N.A.	0
02423165	31	1	0	1	0	0	0	0	0	0	NILM	N.A.	N.A.	0
02548651	38	1	0	1	0	0	0	0	0	0	ASCUS	5	N.A.	3
484056	52	1	0	1	0	0	0	0	0	0	ASCUS	5	N.A.	2
02588504	31	1	0	1	0	0	0	0	0	0	NILM	4.4	N.A.	1
02495050	26	1	0	1	0	1	1	0	0	0	ASCUS	4.4	1	0
0501323	39	1	0	1	0	1	1	0	0	0	NILM	4.6	1	2
02613066	46	1	0	1	0	1	1	0	0	0	LSIL	5.4	1	0
00233274	38	1	0	1	0	1	0	1	0	0	ASCUS	4.6	1	1
02536105	35	1	0	1	0	1	0	1	0	0	NILM	4.4	N.A.	0
01531889	44	1	0	1	0	1	0	1	0	0	ASC-H	5.4	N.A.	1
0493061	35	1	0	1	0	1	0	1	0	0	LSIL	4.6	2	1
02624066	48	1	0	1	0	1	0	0	1	0	ASC-H	5.4	N.A.	1
02653872	40	1	0	1	0	1	0	0	1	0	HSIL	5.4	1	2
2182627	39	1	0	0	1	0	0	0	0	0	NILM	4.4	1	0
2754798	28	1	0	0	1	0	0	0	0	0	NILM	4.6	1	0
2189804	36	1	0	0	1	0	0	0	0	0	NILM	5	1	0
02496451	46	1	0	0	1	0	0	0	0	0	NILM	4.2	N.A.	0
01868531	27	1	0	0	1	0	0	0	0	0	NILM	N.A.	N.A.	1
0474159	46	1	0	0	1	0	0	0	0	0	NILM	5.2	N.A.	2
02476789	49	1	0	0	1	0	0	0	0	0	ASCUS	4.6	N.A.	0
02366268	54	1	0	0	1	0	0	0	0	0	ASCUS	4.6	N.A.	N.A.
02388860	46	1	0	0	1	0	0	0	0	0	NILM	N.A.	N.A.	2
02214898	30	1	0	0	1	0	0	0	0	0	NILM	5.2	N.A.	1
02295525	28	1	0	0	1	0	0	0	0	0	NILM	4.6	N.A.	0
02483159	31	1	0	0	1	0	0	0	0	0	ASCUS	4.6	N.A.	0
01321948	27	1	0	0	1	0	0	0	0	0	NILM	4.4	N.A.	0
02514122	34	1	0	0	1	0	0	0	0	0	ASCUS	5.4	N.A.	2
0479665	22	1	0	0	1	0	0	0	0	0	NILM		N.A.	1
01718912	29	1	0	0	1	0	0	0	0	0	NILM	4.2	N.A.	0
01915903	38	1	0	0	1	0	0	0	0	0	NILM	4.2	N.A.	1
02301652	31	1	0	0	1	0	0	0	0	0	NILM	4.4	N.A.	1
01314909	39	1	0	0	1	0	0	0	0	0	NILM	3.8	N.A.	1
01842662	49	1	0	0	1	0	0	0	0	0	LSIL	4.2	N.A.	2
01893682	25	1	0	0	1	0	0	0	0	0	NILM	4.4	N.A.	1
02420561	42	1	0	0	1	0	0	0	0	0	NILM	5	N.A.	2
01999240	34	1	0	0	1	0	0	0	0	0	NILM	5.2	N.A.	1
02471686	45	1	0	0	1	0	0	0	0	0	NILM	5.2	1	0
02568348	34	1	0	0	1	0	0	0	0	0	NILM	5.4	N.A.	2
02083229	25	1	0	0	1	0	0	0	0	0	NILM	4.4	N.A.	1
02427493	28	1	0	0	1	0	0	0	0	0	NILM	4.6	N.A.	1
02609016	45	1	0	0	1	0	0	0	0	0	ASCUS	4.6	N.A.	0
01509621	49	1	0	0	1	0	0	0	0	0	ASCUS	4.6	N.A.	1
02064020	48	1	0	0	1	0	0	0	0	0	NILM	4.4	N.A.	1
01963722	38	1	0	0	1	0	0	0	0	0	NILM	4.6	N.A.	2
02451873	29	1	0	0	1	0	0	0	0	0	NILM	4.6	N.A.	1
02604840	31	1	0	0	1	0	0	0	0	0	ASCUS	5.4	N.A.	0
02610120	56	1	0	0	1	0	0	0	0	0	LSIL	5.4	N.A.	0
01257539	37	1	0	0	1	0	0	0	0	0	NILM	5.4	N.A.	1
02509341	61	1	0	0	1	0	0	0	0	0	NILM	5.4	N.A.	N.A.
01430396	54	1	0	0	1	0	0	0	0	0	LSIL	5.2	N.A.	1
01905617	35	1	0	0	1	0	0	0	0	0	ASCUS	5.4	1	1
02579911	38	1	0	0	1	0	0	0	0	0	NILM	5.4	N.A.	2
00195863	58	1	0	0	1	0	0	0	0	0	LSIL	5.4	N.A.	0
02599493	30	1	0	0	1	0	0	0	0	0	ASCUS	4.6	N.A.	1
2504621	52	1	0	0	1	1	1	0	0	0	LSIL	5.2	1	3
02110587	58	1	0	0	1	1	1	0	0	0	NILM	4.6	1	0
00037571	41	1	0	0	1	1	1	0	0	0	ASCUS	5.4	1	1
02493729	28	1	0	0	1	1	1	0	0	0	NILM	4.6	1	0
02513734	22	1	0	0	1	1	1	0	0	0	NILM	4.2	1	2
02502067	23	1	0	0	1	1	1	0	0	0	LSIL	4.6	1	1
01440013	27	1	0	0	1	1	1	0	0	0	NILM	4.4	1	0
00378580	30	1	0	0	1	1	1	0	0	0	ASCUS	5.4	1	1
02530405	33	1	0	0	1	1	1	0	0	0	LSIL	5	1	1
02042798	54	1	0	0	1	1	1	0	0	0	LSIL	4.4	1	3
00070124	40	1	0	0	1	1	1	0	0	0	ASCUS	5.2	N.A.	1
01783287	35	1	0	0	1	1	1	0	0	0	ASCUS	5.2	1	1
01281636	49	1	0	0	1	1	1	0	0	0	NILM	5.2	N.A.	0
01875808	59	1	0	0	1	1	1	0	0	0	NILM	5.2	N.A.	3
02522384	34	1	0	0	1	1	1	0	0	0	NILM	5.4	1	0
01222358	31	1	0	0	1	1	1	0	0	0	ASCUS	4.2	N.A.	1
01188075	43	1	0	0	1	1	1	0	0	0	LSIL	4.2	1	1
02042671	41	1	0	0	1	1	1	0	0	0	NILM	4.4	1	1
02571362	29	1	0	0	1	1	1	0	0	0	NILM	4.6	1	0
02000355	37	1	0	0	1	1	1	0	0	0	HSIL	4.6	1	2
01557971	41	1	0	0	1	1	1	0	0	0	NILM	4.2	N.A.	1
01451000	44	1	0	0	1	1	1	0	0	0	LSIL	4.6	1	1
02264335	37	1	0	0	1	1	1	0	0	0	LSIL	4.8	1	1
02525182	50	1	0	0	1	1	1	0	0	0	LSIL	5.4	N.A.	1
00206657	40	1	0	0	1	1	1	0	0	0	LSIL	4.6	N.A.	1
02614490	33	1	0	0	1	1	1	0	0	0	LSIL	4.6	1	1
0532361	54	1	0	0	1	1	1	0	0	0	HSIL	5.4	1	2
02308352	30	1	0	0	1	1	0	1	0	0	ASCUS	4.6	2	1		vaccined
02485231	53	1	0	0	1	1	0	1	0	0	ASCUS	4.2	N.A.	0
02495977	22	1	0	0	1	1	0	1	0	0	LSIL	5.2	N.A.	1
00326440	54	1	0	0	1	1	0	1	0	0	LSIL	4.8	1	0
02522204	41	1	0	0	1	1	0	1	0	0	NILM	5.4	1	0
02130274	37	1	0	0	1	1	0	1	0	0	ASCUS	4.6	1	0
02359939	48	1	0	0	1	1	0	1	0	0	LSIL	5.4	2	0
02583278	48	1	0	0	1	1	0	1	0	0	NILM	4.6	N.A.	N.A.
0501554	37	1	0	0	1	1	0	1	0	0	ASCUS	5.2	1	1
0501564	43	1	0	0	1	1	0	1	0	0	HSIL	5.4	1	1
2368244	56	1	0	0	1	1	0	1	0	0	HSIL	5.4	1	6
02525821	30	1	0	0	1	1	0	1	0	0	ASC-H	4.6	N.A.	0
02122912	28	1	0	0	1	1	0	1	0	0	NILM	5.2	2	2
01585915	34	1	0	0	1	1	0	1	0	0	ASCUS	4.6	N.A.	1
02574206	37	1	0	0	1	1	0	1	0	0	LSIL	4.6	N.A.	0
01959546	36	1	0	0	1	1	0	0	1	0	ASC-H	5.2	1	0
02510831	40	1	0	0	1	1	0	0	1	0	HSIL	5.2	1	2
01120126	54	1	0	0	1	1	0	0	1	0	HSIL	4.6	N.A.	0
02097772	41	1	0	0	1	1	0	0	1	0	ASC-H	N.A.	1	0
02598347	40	1	0	0	1	1	0	0	1	0	HSIL	5.4	1	0
02613376	20	1	0	0	1	1	0	0	1	0	LSIL	4.6	N.A.	N.A.
02720493	49	1	0	0	1	1	0	0	1	0	HSIL	5.4	N.A.	0
01728732	35	1	0	0	1	1	0	0	1	0	HSIL	4.4	N.A.	N.A.
02716791	45	1	0	0	1	1	0	0	1	0	HSIL	4.6	N.A.	2
02728592	45	1	0	0	1	1	0	0	1	0	HSIL	5.2	1	N.A.
0491478	75	1	0	0	1	1	0	0	0	1	CC	5.4	1	N.A.
